# Supplementary material for: Unique and Conserved Endoplasmic Reticulum Stress Responses in Neuroendocrine Cells
Source: Cells. 2025 Sep 30;14(19):1529. doi: 10.3390/cells14191529 (PMC12524277; doi:10.3390/cells14191529)
Supplement: Supplementary file 1 [file cells-14-01529-s001.zip]

Archive with 8 entries (8 files):
- Rodrigues dos Santos Endocrine ER stress transcriptomics SUPP INFO R1.pdf
- Table S1. Human Islet checklist.pdf
- Table S2. Primers.xlsx
- Table S3. All cell line edgeR results and TPMs.xlsx
- Table S4. Upset_6h_24h_all_lines_intersection_genes.xlsx
- Table S5. Unique_genes_all_lines_combo.xlsx
- Table S6. MF GO terms MIN6 and aTC1.xlsx
- Table S7. MIN6_vs_aTC1_concordant_discordant_genes.xlsx
